# Supplementary material for: Efficient Marker-Assisted Pyramiding of Xa21 and Xa23 Genes into Elite Rice Restorer Lines Confers Broad-Spectrum Resistance to Bacterial Blight
Source: Plants (Basel). 2025 Jul 9;14(14):2107. doi: 10.3390/plants14142107 (PMC12298770; doi:10.3390/plants14142107)
Supplement: Supplementary file 1 [file plants-14-02107-s001.zip]

Archive with 1 entries (1 files):
- plants-3705899-supplementary.pdf
